# Supplementary material for: Psychological Stress Is Associated with Increased Cancer Risk in Dogs
Source: Animals (Basel). 2023 Jun 3;13(11):1869. doi: 10.3390/ani13111869 (PMC10251977; doi:10.3390/ani13111869)
Supplement: Supplementary file 1 [file animals-13-01869-s001.zip]

Archive with 1 entries (1 files):
- animals-2344235-supplementary.pdf
